# Supplementary material for: Cancer metastasis is related to normal tissue stemness
Source: PLoS One. 2022 Nov 22;17(11):e0277811. doi: 10.1371/journal.pone.0277811 (PMC9681098; doi:10.1371/journal.pone.0277811)
Supplement: S1 File — Paired data by patient ID. 639 groups contain both normal tissue stemness and clinical cancer metastasis staging data. (https://doi.org/10.6084/m9.figshare.20407044). (XLSX) [file pone.0277811.s001.xlsx]

## Sheet: Data
TCGAlong.id	EREG-mRNAsi(Normal)		EREG-mRNAsi(Tumor1)		stage (cancer)		T(Tumor size)		M(Distant metastases)		N(Lymph node involvement)
TCGA-EL-A3GZ-11A-11R-A20F-07	0.211296		0.332037		0.25		0.25		0		0
TCGA-BK-A0CB-11A-33R-A104-07	0.244592		0.44039
TCGA-EM-A1YC-11A-11R-A14Y-07	0.258831		0.568118		0.75		0.75				0
TCGA-EM-A1CV-11A-11R-A13Y-07	0.259544		0.311562		0.25		0.25				0
TCGA-EM-A1CU-11A-11R-A13Y-07	0.263923		0.304617		0.25		0.75		0		0.3334
TCGA-BJ-A2N8-11A-11R-A18C-07	0.265694		0.515728		0.25		0.5		0		0
TCGA-EL-A3ZK-11A-11R-A23N-07	0.267476		0.27828		0.25		0.5		0		0.3334
TCGA-KS-A41I-11A-11R-A23N-07	0.274359				0.25		0.25		0		0
TCGA-AX-A1CK-11A-11R-A137-07	0.280356		0.557738
TCGA-BJ-A3PU-11A-11R-A220-07	0.284804		0.397195		0.75		0.75		0		0.3334
TCGA-EL-A3ZT-11A-13R-A23N-07	0.285117		0.367799		0.25		0.75		0		0
TCGA-ET-A2MX-11C-11R-A23N-07	0.286188		0.323964		0.25		0.5				0.3334
TCGA-KS-A41J-11A-12R-A23N-07	0.288011				0.25		0.5		0		0.3334
TCGA-H2-A2K9-11A-11R-A180-07	0.292219		0.439208		0.25		0.5				0.3334
TCGA-EM-A1CS-11A-21R-A13Y-07	0.293475		0.364576		0.25		0.25				0
TCGA-FY-A3TY-11A-12R-A22U-07	0.295429		0.463803		0.75		0.75				0
TCGA-EL-A3H2-11A-11R-A20F-07	0.297342		0.397896		0.5		0.5				0
TCGA-KS-A41L-11A-11R-A23N-07	0.298395				0.25		0.5		0		0
TCGA-EL-A3TA-11A-12R-A22L-07	0.299681		0.327382		0.25		0.5		0		0
TCGA-EL-A3MX-11A-11R-A21D-07	0.300758		0.261966		1		1		1		0.3334
TCGA-EL-A3ZL-11A-11R-A23N-07	0.304858		0.209429		0.25		0.25		0		0.3334
TCGA-AX-A0IZ-11A-11R-A27V-07	0.306534		0.628349
TCGA-EL-A3T6-11A-11R-A220-07	0.307447		0.394256		0.25		0.75		0		0
TCGA-EL-A3ZG-11A-13R-A23N-07	0.312125		0.358733		0.25		0.75		0		0
TCGA-EL-A3T7-11A-21R-A22L-07	0.315542		0.438943		0.5		0.5		0		0
TCGA-EL-A3T2-11A-11R-A22L-07	0.316024		0.370619		0.75		0.5		0		0.3334
TCGA-BJ-A2N7-11A-11R-A18C-07	0.320268		0.322915		0.25		0.25		0		0
TCGA-EL-A3N3-11A-11R-A20F-07	0.321508		0.350196		0.5		0.75		0
TCGA-EL-A3N2-11A-11R-A20F-07	0.324607		0.311273		0.25		0.5		0		0.3334
TCGA-EM-A1CT-11A-11R-A13Y-07	0.326538		0.304102		1		0.25				0.3334
TCGA-GE-A2C6-11A-11R-A16R-07	0.327487		0.28062		0.25		0.5				0.3334
TCGA-AJ-A3NH-11A-11R-A22K-07	0.330453		0.632351
TCGA-ET-A3DW-11A-11R-A19O-07	0.331603		0.263186		0.75		0.5				0.3334
TCGA-EL-A3ZO-11A-12R-A23N-07	0.333156		0.371354		0.75		0.75		0		0.3334
TCGA-H6-A45N-11A-12R-A26U-07	0.333821		0.626382		0.5		0.75				0.3334
TCGA-EL-A3H7-11A-11R-A21D-07	0.335387		0.322581		0.25		0.75		0		0.3334
TCGA-BJ-A3PR-11A-11R-A220-07	0.335702		0.405141		0.25		0.25		0		0
TCGA-AX-A1CF-11A-11R-A137-07	0.339875		0.692763
TCGA-EL-A3T3-11A-11R-A22L-07	0.34056		0.336506		0.5		0.5		0		0
TCGA-EL-A3T8-11A-11R-A22L-07	0.340992		0.406793		0.25		0.5		0		0
TCGA-DI-A2QY-11A-11R-A19W-07	0.34137		0.502125
TCGA-EL-A3MY-11A-12R-A21D-07	0.341484		0.403105		1		1		1
TCGA-ET-A2N5-11B-11R-A18C-07	0.341812		0.308076		0.75		0.75
TCGA-EL-A3MW-11A-11R-A20F-07	0.342043		0.357718		0.5		0.5		0		0
TCGA-BJ-A28X-11A-11R-A22L-07	0.342744		0.356187		0.75		0.75		0		0.3334
TCGA-AJ-A3NC-11A-11R-A22K-07	0.345431		0.651718
TCGA-DO-A1JZ-11A-11R-A13Y-07	0.346699		0.389769		0.25		1		0		0.3334
TCGA-EL-A3ZP-11A-11R-A23N-07	0.346699		0.282054		0.25		0.5
TCGA-BG-A3EW-11A-22R-A22K-07	0.350518		0.67687
TCGA-AJ-A3NE-11A-11R-A22K-07	0.351281		0.792241
TCGA-KN-8437-11A-01R-2315-07	0.352059		0.75327		0.25		0.25
TCGA-BJ-A2N9-11A-11R-A18C-07	0.354945		0.281538		0.75		0.75		0		0
TCGA-EL-A3ZR-11A-11R-A23N-07	0.356766		0.283803		0.5		0.5		0		0
TCGA-HU-A4G3-11A-11R-A24K-31	0.357142		0.677594		0.5		0.5		0		0.6667
TCGA-EM-A1CW-11A-12R-A13Y-07	0.357827		0.488839		0.25		0.75				0
TCGA-BJ-A2NA-11A-11R-A19O-07	0.357859		0.369749		0.25		0.5		0		0
TCGA-ET-A3DP-11A-22R-A21D-07	0.358757		0.341008		0.25		0.5
TCGA-BJ-A28R-11A-11R-A16R-07	0.36047		0.254528		0.25		0.25		0		0
TCGA-EL-A3ZH-11A-11R-A23N-07	0.364204		0.373251		0.25		0.75		0		0.3334
TCGA-AX-A2HD-11A-11R-A32Y-07	0.366772		0.562368
TCGA-EL-A3H1-11A-11R-A21D-07	0.368548		0.381509		0.25		0.25		0		0
TCGA-H2-A3RI-11A-11R-A220-07	0.374503		0.288759		0.25		0.75				0
TCGA-DI-A2QU-11A-11R-A18M-07	0.380293		0.593646
TCGA-BJ-A290-11A-11R-A180-07	0.381834		0.459924		0.25		0.75		0		0
TCGA-EL-A3T0-11A-12R-A22L-07	0.381909		0.397246		0.75		0.75		0		0.3334
TCGA-EL-A3ZM-11A-12R-A23N-07	0.381979		0.350992		1		1		0		0.3334
TCGA-EL-A3ZQ-11A-11R-A23N-07	0.382029		0.330727		0.5		0.5		0		0
TCGA-AX-A2HC-11A-11R-A32Y-07	0.383929		0.634933
TCGA-EL-A3TB-11A-11R-A22L-07	0.385486		0.43793		0.75		0.75		0		0.3334
TCGA-AJ-A2QL-11A-11R-A18M-07	0.387648		0.623068
TCGA-EM-A3ST-11A-11R-A22U-07	0.390335		0.514171		0.75		0.75				0
TCGA-E8-A2JQ-11A-11R-A180-07	0.390707		0.274506		0.25		0.75		0		0.3334
TCGA-AX-A2HA-11A-11R-A18M-07	0.391024		0.670842
TCGA-FP-7735-11A-01R-2055-13	0.395052		0.849348		0.25		0.5				0
TCGA-AX-A1CI-11A-11R-A137-07	0.397102		0.447383
TCGA-AX-A0J0-11A-11R-A27V-07	0.400671		0.519755
TCGA-EL-A3T1-11A-11R-A22L-07	0.401055		0.277342		0.25		0.5		0		0
TCGA-BJ-A28W-11A-11R-A32Y-07	0.402338		0.368521		0.25		0.5		0		0
TCGA-55-6982-11A-01R-1949-07	0.405428		0.73911		0.5		0.5		0		0.3334
TCGA-BG-A2AD-11A-11R-A16F-07	0.410519		0.662353
TCGA-91-6847-11A-01R-1949-07	0.412456		0.549778		0.25		0.5				0
TCGA-56-8083-11A-01R-2247-07	0.41661		0.736545		0.25		0.5				0
TCGA-BT-A2LA-11A-11R-A18C-07	0.416837		0.652657		0.75		0.75		0		0
TCGA-55-6981-11A-01R-1949-07	0.417046		0.601446		0.75		0.25		0		0.6667
TCGA-55-6972-11A-01R-1949-07	0.418995		0.390271		0.25		0.5		0		0
TCGA-EJ-7328-11A-01R-2118-07	0.422599		0.464337				0.5				0
TCGA-BK-A13C-11A-11R-A118-07	0.423316		0.648197
TCGA-HM-A3JJ-11A-12R-A21T-07	0.426015		0.685166				0.25				0.3334
TCGA-AX-A05Y-11A-11R-A27V-07	0.427894		0.433999
TCGA-HU-A4GH-11A-11R-A36D-31	0.428211		0.744492		0.25		0.25		0		0
TCGA-EL-A3ZS-11A-11R-A23N-07	0.428483		0.356611		0.25		0.25		0		0.3334
TCGA-L5-A4OJ-11A-12R-A260-31	0.428814		0.868568		0.25		0.25		0		0
TCGA-IG-A3I8-11A-11R-A24K-31	0.429248		0.638261		0.5		0.75		0		0
TCGA-55-6978-11A-01R-1949-07	0.431631		0.504779		0.5		0.5				0
TCGA-50-6595-11A-01R-1858-07	0.431636		0.61934		0.75		0.5		0		0.6667
TCGA-BL-A13J-11A-13R-A10U-07	0.431717		0.579813		1		1		0		0.6667
TCGA-55-6980-11A-01R-1949-07	0.431813		0.537419		0.25		0.25		0		0
TCGA-HU-A4GY-11A-11R-A36D-31	0.431829		0.627312		0.75		1		0		0.3334
TCGA-55-6986-11A-01R-1949-07	0.437448		0.582417		0.25		0.5		0		0
TCGA-22-5478-11A-11R-1635-07	0.43864		0.648784		0.25		0.5		0		0
TCGA-55-6979-11A-01R-1949-07	0.44075		0.496892		0.5		0.5		0		0.3334
TCGA-DD-A39Z-11A-21R-A213-07	0.441637		0.608534		0.5		0.5		0
TCGA-HU-A4HB-11A-11R-A251-31	0.441788		0.647907		0.5		0.5		0		0.6667
TCGA-55-6984-11A-01R-1949-07	0.441981		0.693823		0.5		0.5		0		0.3334
TCGA-FP-7829-11A-01R-2055-13	0.442367		0.884268		0.5		0.75		0		0.3334
TCGA-91-6849-11A-01R-1949-07	0.450657		0.669425		0.75		0.5				0.6667
TCGA-HU-A4GP-11A-21R-A251-31	0.454039		0.750448		0.5		0.5		0		0.3334
TCGA-CV-6933-11A-01R-1915-07	0.459338		0.875755		1		0.75				0.6667
TCGA-HU-A4GC-11A-11R-A251-31	0.460671		0.843753		0.75		1		0		0.6667
TCGA-L5-A4OQ-11A-12R-A260-31	0.46752		0.747048		0.75		0.5				0.6667
TCGA-BC-A10Z-11A-11R-A131-07	0.467671		0.596177		0.25		0.25				0
TCGA-CU-A0YN-11A-11R-A10U-07	0.468049		0.701094		0.75		0.75		0		0
TCGA-FV-A3I0-11A-11R-A22L-07	0.469191		0.369073		0.5		0.5		0
TCGA-56-7579-11A-01R-2045-07	0.469746		0.899592		0.75		0.75		0		0.3334
TCGA-W5-AA2U-11A-11R-A41I-07	0.470412		0.511603		0.25		0.25		0		0
TCGA-91-6831-11A-02R-1858-07	0.471297		0.513533		0.25		0.5				0
TCGA-BT-A20N-11A-11R-A14Y-07	0.472081		0.706485		0.75		0.75				0
TCGA-AZ-6605-11A-01R-1839-07	0.473303		0.757731		0.75		1		0		0.3334
TCGA-CJ-5680-11A-01R-1541-07	0.473389		0.352712		1		0.75		1
TCGA-FV-A3R2-11A-11R-A22L-07	0.474321		0.650305		0.25		0.25
TCGA-A3-3358-11A-01R-1541-07	0.474814		0.455004		0.25		0.25		0		0
TCGA-BH-A0HA-11A-31R-A12P-07	0.476708		0.699514		0.25		0.25		0		0
TCGA-DZ-6132-11A-01R-1965-07	0.4769		0.373468		0.25		0.25
TCGA-BG-A3PP-11A-11R-A22K-07	0.480626		0.741039
TCGA-50-5932-11A-01R-1755-07	0.480841		0.573098		0.5		0.5		0		0.3334
TCGA-43-7658-11A-01R-2125-07	0.481277		0.529064		0.25		0.25		0		0
TCGA-91-6835-11A-01R-1858-07	0.481314		0.510023		0.25		0.25		0		0
TCGA-44-5645-11A-01R-1628-07	0.484446		0.46905		0.25		0.25
TCGA-L5-A4OO-11A-12R-A260-31	0.484474		0.636332		0.75		0.75		0		1
TCGA-CW-5591-11A-01R-1541-07	0.484667		0.538662		1		0.75		1		0
TCGA-49-6761-11A-01R-1949-07	0.486852		0.266427		0.75		0.25				0.6667
TCGA-E2-A1BC-11A-32R-A12P-07	0.487701		0.771777		0.25		0.25		0		0
TCGA-W5-AA2Q-11A-11R-A41I-07	0.488109		0.579598		0.5		0.5		0		0
TCGA-91-6828-11A-01R-1858-07	0.488376		0.628301		0.25		0.25		0		0
TCGA-BH-A0BM-11A-12R-A089-07	0.488584		0.67232		0.5		0.5		0		0.3334
TCGA-50-5931-11A-01R-1858-07	0.488748		0.50034		0.25		0.5		0		0
TCGA-56-8201-11A-01R-2247-07	0.489755		0.695944		0.5		0.75				0
TCGA-GL-7966-11A-01R-2204-07	0.49026		0.505889		0.75		0.75				0.3334
TCGA-44-6146-11A-01R-1858-07	0.4919		0.615603		0.5		0.75		0		0
TCGA-BT-A20Q-11A-11R-A14Y-07	0.492257		0.617387		1		0.75		0		0.6667
TCGA-55-6969-11A-01R-1949-07	0.492341		0.634547		0.25		0.5		0		0
TCGA-77-7337-11A-01R-2045-07	0.493106		0.801309		0.5		0.5		0		0.3334
TCGA-K4-A5RI-11A-11R-A28M-07	0.493576		0.827522		0.75		0.75				0
TCGA-HC-7738-11A-01R-2118-07	0.493852		0.459125				0.5
TCGA-EJ-7794-11A-01R-2118-07	0.495228		0.462068				0.5				0
TCGA-GC-A3BM-11A-11R-A22U-07	0.495409		0.510419		0.5		0.5		0		0
TCGA-51-4080-11A-01R-1758-07	0.495832		0.790406		0.75		1				0.3334
TCGA-G9-6362-11A-01R-1789-07	0.496021		0.388633				0.75				0
TCGA-55-6983-11A-01R-1949-07	0.496095		0.632401		0.5		0.5		0		0.3334
TCGA-22-5481-11A-01R-1949-07	0.496942		0.654055		0.5		0.5		0		0.3334
TCGA-55-6975-11A-01R-1949-07	0.49801		0.717767		0.5		0.5		0		0.3334
TCGA-55-6970-11A-01R-1949-07	0.49888		0.584686		0.75		0.5				0.6667
TCGA-EJ-A8FO-11A-11R-A36G-07	0.498954		0.440798				0.75				0
TCGA-FV-A3I1-11A-11R-A22L-07	0.500059		0.611907		0.5		0.5				0
TCGA-HV-A5A3-11A-11R-A26U-07	0.500365		0.652006		0.5		0.75
TCGA-55-6971-11A-01R-1949-07	0.500752		0.466649		0.25		0.5				0
TCGA-60-2709-11A-01R-1820-07	0.501379		0.790406		0.25		0.5				0
TCGA-BQ-5875-11A-01R-1592-07	0.502401		0.544812		0.75		0.75		0
TCGA-56-8309-11A-01R-2296-07	0.502883		0.552479		0.25		0.25				0
TCGA-91-6829-11A-01R-1858-07	0.503233		0.575209		0.25		0.5				0
TCGA-EJ-7327-11A-01R-2118-07	0.504008		0.563236				0.75				0
TCGA-50-5930-11A-01R-1755-07	0.504066		0.475477		0.75		0.5		0		0.6667
TCGA-44-6778-11A-01R-1858-07	0.504413		0.608706		0.25		0.25				0
TCGA-DD-A3A2-11A-11R-A213-07	0.50594		0.547947		0.25		0.25		0		0
TCGA-91-6836-11A-01R-1858-07	0.507818		0.486572		0.25		0.5				0
TCGA-44-6148-11A-01R-1858-07	0.509274		0.444972		0.25		0.25		0		0
TCGA-BC-A10Q-11A-11R-A131-07	0.509404		0.427818				0.5
TCGA-EJ-7797-11A-01R-2263-07	0.510374		0.550827				0.5				0
TCGA-56-8623-11A-01R-A28V-07	0.511863		0.535042		0.25		0.5				0
TCGA-W5-AA2R-11A-11R-A41I-07	0.512843		0.479274		0.25		0.25		0		0
TCGA-BK-A4ZD-11A-12R-A27V-07	0.512882		0.59519
TCGA-BC-A10Y-11A-11R-A131-07	0.512941		0.610791				1
TCGA-E9-A1N4-11A-33R-A14M-07	0.513218		0.695006		0.75		0.5		0		0.6667
TCGA-CV-7432-11A-01R-2132-07	0.513509		0.663618		0.5		0.5				0
TCGA-44-6145-11A-01R-1858-07	0.513568		0.538432		0.25		0.25		0		0
TCGA-85-7710-11A-01R-2125-07	0.514147		0.518067		0.25		0.25		0		0
TCGA-51-4081-11A-01R-1758-07	0.514388		0.872668		0.5		0.5		0		0.3334
TCGA-BT-A20R-11A-11R-A16R-07	0.514652		0.769571		1		0.75		0		0.3334
TCGA-Y8-A8RY-11A-11R-A37K-07	0.515411		0.108969		0.25		0.25
TCGA-EJ-7784-11A-01R-2118-07	0.516041		0.390373				0.75				0
TCGA-KL-8336-11A-01R-2315-07	0.5161		0.540735		1		0.75		0		0.6667
TCGA-AA-3534-11A-01R-A32Z-07	0.516412		0.664089		0.5		0.75		0		0
TCGA-DD-A3A3-11A-11R-A22L-07	0.516629		0.684215		0.25		0.25		0		0
TCGA-EJ-7793-11A-01R-2263-07	0.517415		0.549439				0.5
TCGA-DD-A1EC-11A-11R-A131-07	0.517472		0.540299		0.25		0.25		0		0
TCGA-A4-A4ZT-11A-11R-A26U-07	0.517595		0.220269		0.25		0.25
TCGA-22-4609-11A-01R-2125-07	0.51785		0.719844		0.25		0.25		0		0
TCGA-G9-6356-11A-01R-1789-07	0.517874		0.467038				0.75				0
TCGA-EJ-7315-11A-01R-2118-07	0.518863		0.568528				0.75				0
TCGA-HC-8260-11A-01R-2263-07	0.519186		0.503573				0.5				0
TCGA-92-7340-11A-01R-2045-07	0.519201		0.741102		0.5		0.5				0.3334
TCGA-FV-A2QR-11A-11R-A213-07	0.519296		0.671512		0.25		0.25		0		0
TCGA-HC-7211-11A-01R-2118-07	0.519522		0.505319				0.5				0
TCGA-B2-5636-11A-01R-1541-07	0.520069		0.518307		0.25		0.25		0
TCGA-90-7767-11A-01R-2125-07	0.520431		0.568108		0.5		0.5				0.3334
TCGA-43-3394-11A-01R-1758-07	0.521333		0.933994		0.25		0.5		0		0
TCGA-DZ-6131-11A-01R-1965-07	0.521621		0.530026		0.75		0.75				0
TCGA-W5-AA30-11A-11R-A41I-07	0.522104		0.610214		0.25		0.25		0		0
TCGA-K4-A3WV-11A-21R-A22U-07	0.522188		0.484868		0.5		0.5				0
TCGA-DD-A3A1-11A-11R-A213-07	0.522535		0.675445		0.75		0.75		0		0
TCGA-EP-A12J-11A-11R-A131-07	0.522693		0.597646		0.25		0.25
TCGA-56-7222-11A-01R-2045-07	0.523734		0.755753		0.25		0.5		0		0
TCGA-44-6144-11A-01R-1755-07	0.52466				0.25		0.25		0		0
TCGA-BC-A10T-11A-11R-A131-07	0.525236		0.744334				1
TCGA-BC-A10U-11A-11R-A131-07	0.52624		0.57927				0.5
TCGA-77-7138-11A-01R-2045-07	0.52658		0.64429		0.25		0.5		0		0
TCGA-51-4079-11A-01R-1758-07	0.52699		0.778543		0.25		0.5				0
TCGA-AZ-6600-11A-01R-1774-07	0.529038		0.797654		1		1		1		0.3334
TCGA-KN-8427-11A-01R-2315-07	0.530222		0.457535		1		1				0.3334
TCGA-DD-A1EE-11A-11R-A131-07	0.530457		0.616605		0.75		0.75		0		0
TCGA-GC-A3WC-11A-11R-A22U-07	0.530582		0.788175		0.75		0.75				0
TCGA-56-7730-11A-01R-2125-07	0.531304		0.777145		0.5		0.5		0		0
TCGA-50-5933-11A-01R-1755-07	0.531476		0.630687		0.75		1		0		0.6667
TCGA-CG-5728-11A-01R-1602-13	0.531572				0.25		0.5		0		0
TCGA-CZ-5989-11A-01R-1672-07	0.531861		0.557637		0.5		0.5		0		0
TCGA-DD-A1EH-11A-11R-A131-07	0.532496		0.529474		0.75		0.75		0		0
TCGA-55-6985-11A-01R-1949-07	0.532618		0.558534		0.25		0.5				0
TCGA-38-4626-11A-01R-1758-07	0.533574		0.642722				0.5		0		0
TCGA-50-5939-11A-01R-1628-07	0.536126		0.659407		0.25		0.5		0		0
TCGA-KN-8436-11A-01R-2315-07	0.536154		0.278399		0.5		0.5
TCGA-CZ-5465-11A-01R-1503-07	0.536178		0.520018		0.75		0.75		0
TCGA-B0-5694-11A-01R-1541-07	0.536275		0.544785		0.75		0.75		0		0
TCGA-43-5670-11A-01R-2125-07	0.537226		0.567963		0.5		0.5		0		0
TCGA-DD-A3A6-11A-11R-A22L-07	0.539396		0.536742		0.5		0.5		0		0
TCGA-KL-8324-11A-01R-2315-07	0.539892		0.565802		0.5		0.5		0
TCGA-DD-A1EJ-11A-11R-A155-07	0.540213		0.60287		0.75		0.25		0		0.3334
TCGA-BQ-5888-11A-01R-1592-07	0.541001		0.238595		0.25		0.25		0		0
TCGA-B8-4620-11A-01R-1758-07	0.541035		0.504924		0.75		0.75		0		0
TCGA-DD-A11C-11A-11R-A131-07	0.541552		0.549391		0.25		0.25		0		0
TCGA-38-4625-11A-01R-1758-07	0.541653		0.666477		0.25		0.5		0		0
TCGA-CU-A0YR-11A-13R-A10U-07	0.542352		0.79118		1		0.5		0		0.6667
TCGA-DD-A3A5-11A-11R-A22L-07	0.543524		0.715284		0.75		0.75		0		0
TCGA-44-3396-11A-01R-1758-07	0.54363		0.57076		0.75		0.5		0		0.6667
TCGA-W5-AA2X-11A-11R-A41I-07	0.543856		0.634124		1		0.5		1		0.3334
TCGA-56-8082-11A-01R-2247-07	0.543858		0.702024		0.5		0.5				0
TCGA-KO-8403-11A-01R-2315-07	0.544209		0.578847		0.25		0.25
TCGA-43-6647-11A-01R-1820-07	0.544402		0.504115		0.5		0.5				0.3334
TCGA-B0-5691-11A-01R-1541-07	0.545064		0.484817		0.25		0.25		0		0
TCGA-22-5471-11A-01R-1635-07	0.545401		0.683067		0.25		0.5		0		0
TCGA-43-6771-11A-01R-1820-07	0.545439		0.488138		0.25		0.5				0
TCGA-44-6777-11A-01R-1858-07	0.545763		0.592198		0.25		0.5
TCGA-22-5489-11A-01R-1635-07	0.546018		0.759902		0.25		0.25		0		0
TCGA-L5-A43C-11A-11R-A24K-31	0.546355		0.695392
TCGA-BC-A110-11A-11R-A131-07	0.547222		0.620483				0.25
TCGA-CW-5587-11A-01R-1541-07	0.547258		0.518669		0.75		0.75		0		0
TCGA-DD-A3A4-11A-11R-A22L-07	0.54803		0.73378		0.75		0.75		0		0
TCGA-GD-A3OQ-11A-21R-A220-07	0.549997		0.646423		1		1				0.3334
TCGA-HC-8258-11A-01R-2263-07	0.550069		0.477575				0.5				0
TCGA-44-3398-11B-01R-1758-07	0.550214		0.663196		0.25		0.25		0		0
TCGA-B8-4622-11A-01R-1758-07	0.550383		0.346145		1		0.75		1		0
TCGA-34-8454-11A-01R-2326-07	0.55049		0.670465		0.75		0.75		0		0.3334
TCGA-A6-5665-11A-01R-1653-07	0.550873		0.765641		0.5		0.75		0		0
TCGA-EJ-7317-11A-01R-2118-07	0.551742		0.497276				0.75				0
TCGA-56-7580-11A-01R-2045-07	0.552674		0.637247		0.25		0.5		0		0
TCGA-44-2668-11A-01R-1758-07	0.552962		0.579186		0.25		0.5		0		0
TCGA-K4-A54R-11A-11R-A26T-07	0.553564		0.570675		0.5		0.5				0
TCGA-DD-A118-11A-11R-A131-07	0.553722		0.515532		0.5		0.5		0		0
TCGA-50-5936-11A-01R-1628-07	0.554694		0.527762		0.75		0.5		0		0.6667
TCGA-AA-3525-11A-01R-A32Z-07	0.555905		0.784693		0.75		0.75		0		0.3334
TCGA-22-5482-11A-01R-1635-07	0.556085		0.811534		0.25		0.5		0		0
TCGA-CW-5584-11A-01R-1541-07	0.556133		0.419757		0.75		0.75		0		0.3334
TCGA-DZ-6134-11A-01R-1965-07	0.556339		0.523285		0.25		0.25
TCGA-44-2657-11A-01R-1758-07	0.556385		0.673804		0.25		0.5		0
TCGA-B8-4619-11A-01R-1758-07	0.556821		0.363339		0.25		0.25		0		0
TCGA-HC-7737-11A-02R-2118-07	0.557883		0.476366				0.5				0.3334
TCGA-44-2655-11A-01R-1758-07	0.558389		0.568613		0.25		0.25		0		0
TCGA-DD-A39X-11A-11R-A213-07	0.558485		0.682803		0.25		0.25		0
TCGA-BQ-5878-11A-01R-1592-07	0.559739		0.262824		0.75		0.75		0		0.3334
TCGA-DD-A113-11A-12R-A131-07	0.560913		0.557253		0.5		0.5		0		0
TCGA-GL-A59R-11A-11R-A26U-07	0.561318		0.203504		0.75		0.75				0
TCGA-B0-4700-11A-01R-1541-07	0.56199		0.45206		1		1		1
TCGA-B0-5706-11A-01R-1541-07	0.562076		0.581715		0.5		0.5		0		0
TCGA-50-5935-11A-01R-1858-07	0.563543		0.553334		0.25		0.25		0		0
TCGA-39-5040-11A-01R-2125-07	0.563945		0.561848		0.75		0.5		0		0.6667
TCGA-BC-A10X-11A-11R-A131-07	0.564248		0.565045		0.75		0.75				0
TCGA-DD-A11D-11A-12R-A131-07	0.564489		0.60102		0.25		0.25		0		0
TCGA-L5-A4OG-11A-12R-A260-31	0.565865		0.770995		0.25		0.25		0		0
TCGA-DD-A119-11A-11R-A131-07	0.565931		0.608984		1		0.75		1		0
TCGA-AA-3517-11A-01R-A32Z-07	0.566875		0.625166		0.5		0.75		0		0
TCGA-G9-6363-11A-01R-1789-07	0.567047		0.762648				1				0
TCGA-E6-A1M0-11A-11R-A144-07	0.567336		0.69556
TCGA-DD-A116-11A-12R-A26B-07	0.567384		0.64354		0.75		0.75		0		0
TCGA-DD-A1EL-11A-11R-A155-07	0.56801		0.808061		0.5		0.5		0		0
TCGA-BQ-5884-11A-01R-1592-07	0.568141		0.507804		0.25		0.25		0
TCGA-BQ-7051-11A-02R-1965-07	0.568397		0.304641		0.25		0.25		0
TCGA-55-6968-11A-01R-1949-07	0.568553		0.599844		1		0.25		1		0
TCGA-CJ-5679-11A-01R-1541-07	0.568759		0.473487		0.75		0.75		0
TCGA-BH-A0BT-11A-21R-A12P-07	0.569118		0.665764		0.5		0.25		0		0.3334
TCGA-CZ-5984-11A-01R-1672-07	0.569226		0.454556		0.25		0.25		0		0
TCGA-BQ-5891-11A-01R-1592-07	0.569289		0.282296		0.75		0.75		0		0
TCGA-DD-A3A8-11A-11R-A22L-07	0.570889		0.643215		0.5		0.5		0		0
TCGA-B0-5703-11A-01R-1541-07	0.571074		0.48862		0.25		0.25		0		0
TCGA-CW-5580-11A-02R-1672-07	0.571421		0.494699		1		0.75		1
TCGA-H6-8124-11A-01R-2404-07	0.571446		0.56379		0.5		0.75		0		0.3334
TCGA-GC-A6I3-11A-11R-A31N-07	0.572036		0.677087		1		0.75				0.3334
TCGA-ZU-A8S4-11A-11R-A41I-07	0.57224		0.641227		0.25		0.25
TCGA-B0-5712-11A-01R-1672-07	0.573159		0.396883		1		0.5		1		0
TCGA-EP-A26S-11A-12R-A16W-07	0.573251		0.662252		0.25		0.25				0
TCGA-A6-2678-11A-01R-A32Z-07	0.574882		0.853375		0.75		0.75		0		0.3334
TCGA-44-2662-11A-01R-1758-07	0.575063		0.610769		0.25		0.5		0		0
TCGA-A6-2682-11A-01R-A32Z-07	0.575268		0.690279		1		1		1		0.3334
TCGA-56-7823-11A-01R-2247-07	0.575302		0.843102		0.5		0.25		0		0.3334
TCGA-EJ-7789-11A-01R-2118-07	0.575318		0.42505				0.5				0
TCGA-E2-A1LB-11A-22R-A144-07	0.57557		0.650981		0.5		0.5		0		0.3334
TCGA-KN-8428-11A-01R-2315-07	0.575632		0.7422		0.5		0.5				0
TCGA-58-8386-11A-01R-2296-07	0.576125		0.778543		1		0.75		1
TCGA-B9-4115-11A-01R-1758-07	0.57668		0.279448		0.25		0.25
TCGA-77-7142-11A-01R-2045-07	0.577102		0.855497		0.25		0.5		0		0
TCGA-AA-3522-11A-01R-A32Z-07	0.578285		0.827475		0.5		0.75		0		0
TCGA-CZ-5468-11A-01R-1503-07	0.578547		0.544593		1		0.75		1
TCGA-W5-AA34-11A-11R-A41I-07	0.57887		0.548126		0.25		0.25		0		0
TCGA-AA-3712-11A-01R-1723-07	0.57956		0.767378		0.75		0.75		0		0.6667
TCGA-B2-5641-11A-01R-1541-07	0.579959		0.410762		0.25		0.25		0		0
TCGA-AA-3518-11A-01R-1672-07	0.580032		0.794074		0.5		0.75		0		0
TCGA-BQ-5890-11A-01R-1592-07	0.580321		0.487675		0.75		0.75		0		0
TCGA-EJ-7125-11A-01R-1965-07	0.580321		0.40682				0.5				0
TCGA-FV-A23B-11A-11R-A16W-07	0.580367		0.544181		0.5		0.5		0		0
TCGA-BH-A0E1-11A-13R-A089-07	0.581878		0.650294		0.5		0.5		0		0.3334
TCGA-49-6744-11A-01R-1858-07	0.582552		0.615906		0.5		0.5				0.3334
TCGA-E2-A15I-11A-32R-A137-07	0.583032		0.434021		0.5		0.5		0		0
TCGA-BH-A0C3-11A-23R-A12P-07	0.583045		0.695632		0.25		0.25		0		0
TCGA-DZ-6133-11A-01R-1965-07	0.58359		0.225285		0.25		0.25
TCGA-W5-AA2I-11A-11R-A41I-07	0.58361		0.569169		0.25		0.25		0		0
TCGA-CZ-5469-11A-01R-1503-07	0.583928		0.36879		0.5		0.5		0		0
TCGA-CZ-4864-11A-01R-1503-07	0.584312		0.446333		0.5		0.5		0		0
TCGA-77-7338-11A-01R-2045-07	0.584324		0.784572		0.25		0.5		0		0
TCGA-KN-8433-11A-01R-2315-07	0.584541		0.685534		0.75		0.75
TCGA-BC-A10R-11A-11R-A131-07	0.584678		0.492539				0.75
TCGA-E2-A1LH-11A-22R-A14D-07	0.584892		0.815271		0.25		0.25		0		0
TCGA-DD-A11A-11A-11R-A131-07	0.58536		0.528701		0.25		0.25		0		0
TCGA-BH-A1FE-11B-14R-A13Q-07	0.586109		0.672144		0.5		0.5		0		0.3334
TCGA-22-5472-11A-11R-1635-07	0.586412		0.678292		0.25		0.5		0		0
TCGA-A6-5667-11A-01R-1723-07	0.586905		0.792239		0.75		0.75				0.3334
TCGA-22-5491-11A-01R-1858-07	0.587304		0.965164		0.25		0.25		0		0
TCGA-DD-A11B-11A-11R-A131-07	0.587357		0.54568		0.25		0.25		0		0
TCGA-EP-A3RK-11A-11R-A22L-07	0.588036		0.687722		0.75		0.75
TCGA-HD-A6I0-11A-11R-A31N-07	0.588099		0.704686		1		1				0.3334
TCGA-BH-A1FG-11B-12R-A13Q-07	0.588509		0.558761		0.25		0.25		0
TCGA-HU-A4GN-11A-12R-A251-31	0.58892		0.894035		0.5		0.5		0		0.3334
TCGA-KN-8434-11A-01R-2315-07	0.589523		0.447826		0.5		0.5
TCGA-A6-2683-11A-01R-A32Z-07	0.590775		0.4858		1		1		1		0
TCGA-BH-A0AZ-11A-22R-A12P-07	0.591187		0.638454		0.75		0.75		0		0.3334
TCGA-44-6776-11A-01R-1858-07	0.592703		0.805358		0.25		0.25				0
TCGA-B8-5549-11A-01R-1541-07	0.593333		0.436588		0.25		0.25		0		0
TCGA-CZ-5458-11A-01R-1503-07	0.593681		0.523486		0.75		0.75		0
TCGA-GL-A9DE-11A-11R-A37K-07	0.59437		0.443484		0.25		0.25
TCGA-BH-A0BJ-11A-23R-A089-07	0.594621		0.569482		0.5		0.5		0		0.3334
TCGA-56-7731-11A-01R-2125-07	0.594743		0.720496		0.25		0.5				0
TCGA-BQ-7059-11A-01R-1965-07	0.595261		0.427005		0.25		0.25		0
TCGA-CW-5589-11A-01R-1541-07	0.596476		0.485278		0.25		0.25		0
TCGA-BQ-5887-11A-01R-1965-07	0.597516		0.643926		0.75		0.75		0		0
TCGA-CV-7255-11A-01R-2016-07	0.597718		0.70868		1		1				0
TCGA-49-6745-11A-01R-1858-07	0.598939		0.596431		0.75		0.5		0		0.6667
TCGA-AA-3520-11A-01R-A32Z-07	0.599227		0.726935		0.5		0.75		0		0
TCGA-AA-3511-11A-01R-1839-07	0.59941		0.771922		0.5		1		0		0
TCGA-A4-A57E-11A-11R-A26U-07	0.599831		0.710461		1		0.5		1		0
TCGA-CJ-5672-11A-01R-1541-07	0.600241		0.519388		0.25		0.25		0
TCGA-A6-2684-11A-01R-A32Z-07	0.600517		0.813933		0.25		0.5		0		0
TCGA-BH-A0C0-11A-21R-A089-07	0.600819		0.747323		0.5		0.25		0		0.3334
TCGA-W5-AA31-11A-11R-A41I-07	0.600902		0.599661		0.25		0.25		0		0
TCGA-CJ-6033-11A-01R-1858-07	0.601002		0.592029		1		0.75		1		0
TCGA-BH-A1F2-11A-32R-A13Q-07	0.602604		0.82101		0.75		1		0		0.3334
TCGA-DD-A39W-11A-11R-A213-07	0.603521		0.670813		0.75		0.75		0		0
TCGA-BQ-7045-11A-01R-1965-07	0.604303		0.257506		0.25		0.25		0
TCGA-KN-8422-11A-01R-2315-07	0.604426		0.503824		0.25		0.25				0
TCGA-43-6143-11A-01R-1820-07	0.60474		0.760239		0.25		0.5		0		0
TCGA-BH-A0H5-11A-62R-A115-07	0.605051		0.651597		0.25		0.25		0		0
TCGA-CZ-5454-11A-01R-1503-07	0.605399		0.545945		1		0.5		1		0
TCGA-CJ-5678-11A-01R-1541-07	0.605534		0.378725		1		0.5		1		0
TCGA-KN-8431-11A-01R-2315-07	0.606089		0.516813		0.5		0.5
TCGA-KN-8423-11A-01R-2315-07	0.606235		0.620884		0.25		0.25				0
TCGA-L5-A4OR-11A-11R-A260-31	0.606307		0.731445		0.25		0.25				0
TCGA-44-2665-11A-01R-1758-07	0.606389		0.597071		0.5		0.5		0		0.3334
TCGA-56-7582-11A-01R-2045-07	0.606401		0.888921		0.25		0.5		0		0
TCGA-E2-A15K-11A-13R-A12P-07	0.606403		0.551564		0.5		0.5		0		0.3334
TCGA-BQ-5879-11A-01R-1592-07	0.607608		0.364328		0.75		0.75		0		0.3334
TCGA-ES-A2HT-11A-11R-A180-07	0.608077		0.696994		0.25		0.25
TCGA-43-6773-11A-01R-1949-07	0.608219		0.789418		0.5		0.5				0.3334
TCGA-CW-6088-11A-01R-1672-07	0.609019		0.536635		0.25		0.25		0		0
TCGA-DD-A1EB-11A-11R-A131-07	0.609991		0.573628		0.25		0.25		0		0
TCGA-A3-3387-11A-01R-1541-07	0.6102		0.442197		0.25		0.25		0		0
TCGA-CW-6090-11A-01R-1672-07	0.610938		0.512953		0.25		0.25		0
TCGA-B0-5696-11A-01R-1541-07	0.611141		0.545173		0.75		0.75		0		0
TCGA-CZ-5466-11A-01R-1503-07	0.611442		0.406672		0.75		0.75		0
TCGA-CZ-4863-11A-01R-1503-07	0.611516		0.413185		0.75		0.75		0		0
TCGA-KN-8419-11A-01R-2315-07	0.611793		0.540385		0.5		0.5				0
TCGA-CZ-5985-11A-01R-1672-07	0.612071		0.419371		0.5		0.5		0		0
TCGA-49-4512-11A-01R-1858-07	0.612163		0.493564		0.75		0.5				0.6667
TCGA-A6-2679-11A-01R-A32Z-07	0.612961				0.5		0.75				0
TCGA-BH-A0AU-11A-11R-A12P-07	0.613143		0.500894		0.5		0.5		0		0
TCGA-CJ-5677-11A-01R-1541-07	0.613697		0.493757		1		0.75		1
TCGA-BH-A18P-11A-43R-A12D-07	0.613962		0.557423		0.25		0.25		0		0
TCGA-KN-8435-11A-01R-2315-07	0.614266		0.58565		0.5		0.5
TCGA-CZ-5452-11A-01R-1503-07	0.614916		0.383662		0.5		0.5		0		0
TCGA-CZ-5462-11A-01R-1503-07	0.615158		0.430923		1		0.25		1
TCGA-CZ-5987-11A-01R-1672-07	0.61559		0.3964		1		0.75		1
TCGA-BH-A18K-11A-13R-A12D-07	0.615688		0.649137		0.25		0.25		0		0
TCGA-CV-7245-11A-01R-2016-07	0.616242		0.743648		1		1				0
TCGA-CZ-5451-11A-01R-1503-07	0.616388		0.575487		0.5		0.5		0		0
TCGA-BH-A18Q-11A-34R-A12D-07	0.61675		0.762614		0.5		0.5		0		0.3334
TCGA-49-6742-11A-01R-1858-07	0.616975		0.673975		0.5		0.5		0		0.3334
TCGA-DD-A1EG-11A-11R-A213-07	0.617336		0.691169		0.25		0.25		0		0
TCGA-CJ-5676-11A-01R-1541-07	0.61757		0.435009		0.75		0.75		0
TCGA-G3-A3CH-11A-11R-A22L-07	0.617795		0.628205		0.75		0.75		0		0
TCGA-77-8008-11A-01R-2187-07	0.618256		0.450639		0.25		0.5		0		0
TCGA-CJ-5689-11A-01R-1541-07	0.618848		0.559411		0.25		0.25		0
TCGA-BH-A0DQ-11A-12R-A089-07	0.618883		0.63691		0.5		0.5		0		0.3334
TCGA-BH-A0DV-11A-22R-A12P-07	0.619051		0.74215		0.75		0.5		0		0.6667
TCGA-KL-8329-11A-01R-2315-07	0.619619		0.457777		0.25		0.25		0		0
TCGA-CZ-5982-11A-01R-1672-07	0.620078		0.629145		0.25		0.25		0
TCGA-B0-4712-11A-02R-1503-07	0.620269		0.480167		1		0.75		1
TCGA-BC-A10W-11A-11R-A131-07	0.620353		0.641636				1
TCGA-CJ-6030-11A-01R-1672-07	0.6215		0.399055		0.25		0.25		0		0
TCGA-B0-5699-11A-01R-1541-07	0.621669		0.423073		0.25		0.25		0		0
TCGA-KL-8326-11A-01R-2315-07	0.622331		0.613985		0.75		0.75		0		0
TCGA-BH-A0BW-11A-12R-A115-07	0.622404		0.762169		0.25		0.25		0		0
TCGA-BQ-7061-11A-01R-1965-07	0.623647		0.360831		0.25		0.25		0
TCGA-DD-A1EI-11A-11R-A131-07	0.623742		0.618631		0.25		0.25		0		0
TCGA-CW-5581-11A-01R-1541-07	0.624092		0.554072		0.25		0.25		0
TCGA-A6-5659-11A-01R-1653-07	0.624308		0.761866		0.25		0.5		0		0
TCGA-H7-A6C5-11A-11R-A30B-07	0.62608				0.5		0.5		0		0
TCGA-A6-2680-11A-01R-A32Z-07	0.626297		0.652634		0.5		0.75		0		0
TCGA-BC-A216-11A-11R-A155-07	0.626368		0.547873		0.75		0.75		0
TCGA-BR-7704-11A-01R-2055-13	0.626468		0.744251		0.5		0.75		0		0
TCGA-38-4632-11A-01R-1755-07	0.6266		0.528999		1		0.5		1		0.3334
TCGA-BH-A18V-11A-52R-A12D-07	0.626805		0.997371		0.5		0.5		0		0.3334
TCGA-CZ-5456-11A-02R-1503-07	0.627212		0.394592		0.5		0.5		0		0
TCGA-BQ-5877-11A-01R-1592-07	0.627564		0.374127		1		0.75		1		0.3334
TCGA-BH-A0B3-11B-21R-A089-07	0.628928		0.731492		0.5		0.5		0		0.3334
TCGA-DD-A114-11A-12R-A131-07	0.629541		0.506898		0.5		0.5		0
TCGA-BR-7715-11A-01R-2055-13	0.629748		0.740416		0.5		0.75		0		0
TCGA-AA-3527-11A-01R-A32Z-07	0.630472		0.569506		0.5		0.75		0		0
TCGA-77-7335-11A-01R-2045-07	0.631605		0.762287		0.75		1		0		0.6667
TCGA-CV-7235-11A-01R-2016-07	0.63298		0.415593		0.5		0.5				0
TCGA-BH-A1FB-11A-33R-A13Q-07	0.633123		0.61131		0.5		0.5		0		0.3334
TCGA-BH-A1EU-11A-23R-A137-07	0.633269		0.700794		0.25		0.25		0		0
TCGA-BH-A1EW-11B-33R-A137-07	0.633558		0.508156		0.5		0.5		0		0.3334
TCGA-CZ-5453-11A-01R-1503-07	0.633943		0.4936		0.5		0.5		0
TCGA-KN-8424-11A-01R-2315-07	0.634185		0.564537		0.25		0.25				0
TCGA-CZ-5988-11A-01R-1672-07	0.635209		0.5055		0.25		0.25		0		0
TCGA-B0-5697-11A-01R-1541-07	0.636259		0.451661		0.25		0.25		0		0
TCGA-KN-8426-11A-01R-2315-07	0.636525		0.52571		1		0.75		1
TCGA-B0-5709-11A-01R-1541-07	0.636885		0.468106		0.75		0.75		0
TCGA-B0-5701-11A-01R-1541-07	0.637511		0.51183		0.75		0.75		0		0
TCGA-GD-A3OP-11A-11R-A220-07	0.638163		0.545196		1		1				0.6667
TCGA-B0-5705-11A-01R-1541-07	0.638248		0.515559		0.25		0.25		0		0
TCGA-L5-A4OM-11A-11R-A260-31	0.63884		0.622827		0.25		0.25				0
TCGA-CZ-5457-11A-01R-1503-07	0.639044		0.605656		0.75		0.75		0
TCGA-43-7657-11A-01R-2125-07	0.639779		0.734146		0.25		0.25				0
TCGA-90-6837-11A-01R-1949-07	0.642058		0.67607		0.5		0.75				0
TCGA-GD-A2C5-11A-11R-A180-07	0.642203		0.658385		1		0.75				0.6667
TCGA-CG-5730-11A-01R-1602-13	0.642361				1		0.5		1		0.3334
TCGA-BQ-7055-11A-01R-1965-07	0.64265		0.312873		0.25		0.25		0
TCGA-73-4676-11A-01R-1755-07	0.64389		0.649558		0.5		0.5		0		0.3334
TCGA-BH-A1FN-11A-34R-A13Q-07	0.644844		0.689228		0.5		0.5		0		0
TCGA-CZ-5470-11A-01R-1503-07	0.645038		0.411788		0.5		0.5		0		0
TCGA-GL-6846-11A-01R-1965-07	0.645351		0.222936		1		1				0.3334
TCGA-KN-8425-11A-01R-2315-07	0.645737		0.589738		0.25		0.25				0
TCGA-CV-6955-11A-01R-2016-07	0.647122		0.692433		0.5		0.5
TCGA-CV-6939-11A-01R-1915-07	0.647497		0.546449		0.75		0.75
TCGA-CV-7091-11A-01R-2016-07	0.647894		0.738727		0.25		0.25				0
TCGA-KL-8332-11A-01R-2315-07	0.648785		0.478879		0.25		0.25		0		0
TCGA-KN-8432-11A-01R-2315-07	0.648968		0.335711		0.5		0.5
TCGA-BQ-7046-11A-01R-1965-07	0.649185		0.419082		0.5		0.5		0		0
TCGA-BH-A0B7-11A-34R-A115-07	0.649354		0.825604		0.5		0.5		0		0.3334
TCGA-CW-5585-11A-01R-1541-07	0.650969		0.358468		1		0.75		1		0
TCGA-BH-A1FM-11B-23R-A13Q-07	0.651162		0.640295		0.75		0.5		0		0.6667
TCGA-BH-A0DL-11A-13R-A115-07	0.651487		0.606838		0.5		0.5		0		0
TCGA-KN-8429-11A-01R-2315-07	0.65261		0.592222		0.75		0.75				0
TCGA-L5-A4OF-11A-12R-A260-31	0.652779		0.721316		0.5		0.25				0.3334
TCGA-AC-A23H-11A-12R-A157-07	0.652923		0.664679		0.5		0.5		0
TCGA-BH-A1ET-11B-23R-A137-07	0.65361		0.586918		0.25		0.25		0		0
TCGA-E9-A1RH-11A-34R-A169-07	0.653803		0.694186		0.5		0.5		0		0
TCGA-BQ-5882-11A-01R-1592-07	0.65397		0.598263		0.75		0.75		0		0
TCGA-A6-2671-11A-01R-A32Z-07	0.654105		0.740971		1		0.75		1		0.6667
TCGA-BH-A1FJ-11B-42R-A13Q-07	0.65425		0.692425		0.75		0.75		0		0.3334
TCGA-22-5483-11A-11R-1820-07	0.65437		0.750508		0.5		0.25		0		0.3334
TCGA-A6-2686-11A-01R-A32Z-07	0.654887		0.665607		0.5		0.75		0		0
TCGA-BH-A203-11A-42R-A169-07	0.655901		0.833972		0.5		0.5		0		0.3334
TCGA-CG-5733-11A-01R-1602-13	0.655938				0.75		0.5		0		0.6667
TCGA-DD-A39V-11A-11R-A213-07	0.656113		0.692203		0.5		0.5		0
TCGA-CV-6934-11A-01R-1915-07	0.656765		0.675834		1		0.75				0.6667
TCGA-GI-A2C9-11A-22R-A21T-07	0.656878		0.842619		0.5		0.75				0
TCGA-BH-A0BS-11A-11R-A12P-07	0.657096		0.728104		0.75		0.75		0		0.3334
TCGA-CW-6087-11A-01R-1672-07	0.657264		0.386274		1		0.75		1		0.3334
TCGA-49-6743-11A-01R-1858-07	0.657601		0.503506		0.75		0.25				0.6667
TCGA-BH-A0DO-11A-22R-A12D-07	0.658253		0.60346		0.25		0.25		0		0
TCGA-E9-A1RD-11A-33R-A157-07	0.660121		0.638406		0.5		0.5		0		0
TCGA-BH-A18S-11A-43R-A12D-07	0.660192		0.645507		0.25		0.25		0		0
TCGA-IN-AB1V-11A-11R-A414-31	0.660833		0.585327		0.25		0.25		0		0
TCGA-CZ-5463-11A-01R-1503-07	0.662256		0.524839		0.5		0.5		0
TCGA-AA-3531-11A-01R-A32Z-07	0.662377		0.650247		0.5		0.75		0		0
TCGA-CZ-5986-11A-01R-1672-07	0.663545		0.513799		0.25		0.25		0		0
TCGA-BQ-5894-11A-01R-1592-07	0.665898		0.468757		0.75		0.75		0
TCGA-B0-5690-11A-01R-1541-07	0.666294		0.539911		0.25		0.25		0
TCGA-E9-A1N6-11A-32R-A144-07	0.66638		0.682887		0.5		0.5		0		0.3334
TCGA-B8-5552-11A-01R-1672-07	0.666982		0.55687		0.25		0.25		0
TCGA-E2-A153-11A-31R-A12D-07	0.66773		0.682464		0.5		0.5		0		0.3334
TCGA-BH-A204-11A-53R-A157-07	0.66826		0.721364		0.5		0.5		0		0.3334
TCGA-CZ-5461-11A-01R-1503-07	0.669972		0.43946		1		0.25		1
TCGA-IP-7968-11A-01R-2203-13	0.670118		0.891936		0.75		0.75				0.6667
TCGA-34-7107-11A-01R-1949-07	0.673637		0.835577		0.5		0.5		0		0
TCGA-BH-A208-11A-51R-A157-07	0.675168		0.785875		0.5		0.5		0		0.3334
TCGA-AA-3514-11A-01R-A32Z-07	0.675302		0.488622		0.25		0.5		0		0
TCGA-CV-7178-11A-01R-2016-07	0.6774		0.561728		1		1				0.6667
TCGA-BQ-7044-11A-01R-1965-07	0.677677		0.403106		0.25		0.25		0		0
TCGA-KL-8339-11A-01R-2315-07	0.677811		0.541977		1		0.75		1		0.3334
TCGA-B0-5711-11A-01R-1672-07	0.678015		0.608631		0.75		0.75		0
TCGA-AZ-6598-11A-01R-1774-07	0.678485		0.676892		0.5		0.75				0
TCGA-AA-3660-11A-01R-1723-07	0.679041		0.801622		0.75		0.75		0		0.6667
TCGA-A6-5662-11A-01R-1653-07	0.679497		0.753908		1		0.75		1		0.6667
TCGA-BH-A0H9-11A-22R-A466-07	0.68068		0.729381		0.5		0.5		0		0
TCGA-CZ-5467-11A-01R-1503-07	0.680898		0.487368		0.75		0.75		0		0
TCGA-E9-A1R7-11A-42R-A14M-07	0.681018		0.594429		0.5		0.5		0		0
TCGA-BH-A0BQ-11A-33R-A115-07	0.681897		0.676702		0.25		0.25		0		0
TCGA-BT-A2LB-11A-11R-A18C-07	0.682948		0.479598		0.75		0.75		0		0
TCGA-CV-7250-11A-01R-2016-07	0.683406		0.736533		1		1				0
TCGA-E2-A1L7-11A-33R-A144-07	0.683622		0.771572		0.75		0.5		0		0.6667
TCGA-CV-7440-11A-01R-2187-07	0.684998		0.624224		0.5		0.5
TCGA-BH-A1EN-11A-23R-A13Q-07	0.687723		0.760842		0.5		0.5		0
TCGA-E9-A1ND-11A-43R-A144-07	0.687851		0.634475		0.5		0.5		0		0.3334
TCGA-KO-8415-11A-01R-2315-07	0.688433		0.555744		0.25		0.25		0		0
TCGA-BH-A1FD-11B-21R-A13Q-07	0.688964		0.541508		0.25		0.25		0		0
TCGA-B0-5402-11A-01R-1503-07	0.690628		0.503911		1		1		0
TCGA-CZ-5455-11A-01R-1503-07	0.691123		0.562923		1		0.75		1
TCGA-BH-A1F0-11B-23R-A137-07	0.691556		0.790433		0.5		0.25		0		0.3334
TCGA-IN-8462-11A-01R-2343-13	0.694379				0.5		0.5		0		0.3334
TCGA-CV-7101-11A-01R-2016-07	0.694403		0.746335		0.5		0.5
TCGA-BH-A0DG-11A-43R-A12P-07	0.694836		0.86231		0.5		0.5		0		0
TCGA-AA-3496-11A-01R-1839-07	0.695547		0.743237		0.5		0.75		0		0
TCGA-BT-A20W-11A-11R-A14Y-07	0.695559		0.677653		0.5		0.5		0		0
TCGA-IN-AB1X-11A-21R-A39E-31	0.696284		0.521154		0.5		0.75		0		0
TCGA-33-4587-11A-01R-2125-07	0.697054		0.741222		0.25		0.5				0
TCGA-AZ-6599-11A-01R-1774-07	0.697417		0.62291		0.25		0.5				0
TCGA-38-4627-11A-01R-1758-07	0.698163		0.621813		0.5		0.25		0		0.3334
TCGA-BH-A18R-11A-42R-A12D-07	0.698334		0.719869		0.5		0.5		0		0.3334
TCGA-P4-A5ED-11A-11R-A28H-07	0.698405		0.483857		0.25		0.25
TCGA-BH-A18N-11A-43R-A12D-07	0.699165		0.43248		0.5		0.5		0		0.3334
TCGA-E2-A15M-11A-22R-A12D-07	0.69984		0.792217		0.5		0.5		0		0
TCGA-AC-A2FB-11A-13R-A17B-07	0.699925		0.536465		0.5		0.5				0
TCGA-E9-A1NA-11A-33R-A144-07	0.700647		0.713623		0.5		0.5		0		0
TCGA-E2-A1IG-11A-22R-A144-07	0.702516		0.482159		0.5		0.5		0		0.3334
TCGA-A7-A0CH-11A-32R-A089-07	0.703144		0.584724		0.5		0.5		0		0
TCGA-CG-5720-11A-01R-1602-13	0.703181		0.721413		0.25		0.5		0		0
TCGA-E9-A1N9-11A-71R-A14D-07	0.704144		0.651934		0.5		0.5		0		0
TCGA-BH-A18J-11A-31R-A12D-07	0.704627		0.619523		1		1		1		0.6667
TCGA-BH-A0BA-11A-22R-A19E-07	0.704772		0.697404		0.75		0.75		0		1
TCGA-CV-6935-11A-01R-1915-07	0.705785		0.694305		1		1				0.6667
TCGA-22-4593-11A-01R-1820-07	0.70599		0.627636		0.5		0.5		0		0
TCGA-AA-3663-11A-01R-1723-07	0.706711		0.880493		0.5		0.75		0		0
TCGA-BH-A1F6-11B-94R-A13Q-07	0.706821		0.858571				1				0.6667
TCGA-BH-A0HK-11A-11R-A089-07	0.707316		0.847442		0.5		0.5		0		0.3334
TCGA-E9-A1NG-11A-52R-A14M-07	0.709403		0.702637		0.5		0.5		0		0
TCGA-A7-A0CE-11A-21R-A089-07	0.709679		0.789286		0.5		0.5		0		0
TCGA-77-8007-11A-01R-2187-07	0.710101		0.589027		0.5		0.5		0		0.3334
TCGA-E9-A1N5-11A-41R-A14D-07	0.711548		0.630097		0.5		0.5		0		0.3334
TCGA-BH-A0BC-11A-22R-A089-07	0.711777		0.696043		0.75		0.5		0		1
TCGA-E9-A1RB-11A-33R-A157-07	0.712585		0.724524		0.5		0.5		0		0
TCGA-BH-A18M-11A-33R-A12D-07	0.71261		0.698199		0.75		0.75		0		0.3334
TCGA-BH-A1FU-11A-23R-A14D-07	0.713971		0.852073		0.25		0.25		0		0
TCGA-BH-A0AY-11A-23R-A089-07	0.714106		0.893528		0.5		0.5		0		0
TCGA-BH-A1FH-11B-42R-A13Q-07	0.71472		0.680319		1		0.5		1		0.3334
TCGA-49-4490-11A-01R-1858-07	0.715142		0.614671		0.75		0.75		0		0.6667
TCGA-BH-A0BV-11A-31R-A089-07	0.715962		0.541072		0.5		0.5		0		0.3334
TCGA-P4-A5E8-11A-12R-A28H-07	0.716211		0.476271		0.75		0.5		0		0.3334
TCGA-A6-2685-11A-01R-A32Z-07	0.716445		0.829777		0.5		0.75		0		0
TCGA-BH-A209-11A-42R-A157-07	0.719205		0.783994		0.25		0.25		0		0
TCGA-CV-7437-11A-01R-2132-07	0.719579		0.562934		0.5		0.5
TCGA-IC-A6RE-11A-12R-A336-31	0.720786		0.701276		0.5		0.25		0		0.3334
TCGA-BH-A1FR-11B-42R-A13Q-07	0.721172		0.621064		0.75		1		0		0.3334
TCGA-CV-6962-11A-01R-1915-07	0.721289		0.734614		1		1
TCGA-AC-A2FF-11A-13R-A17B-07	0.722787		0.70388		0.75		0.75				1
TCGA-BH-A0DT-11A-12R-A12D-07	0.722956		0.701614		0.5		0.25		0		0.3334
TCGA-BR-6457-11A-01R-1802-13	0.724283		0.584651		0.5		0.75		0		0
TCGA-CV-7261-11A-01R-2016-07	0.724981		0.780761		1		1				0
TCGA-CV-7416-11A-01R-2081-07	0.727635		0.67318		1		1
TCGA-CV-7434-11A-01R-2132-07	0.728744		0.744033		1		1				0.3334
TCGA-BR-7851-11A-01R-2203-13	0.730094		0.823447		0.5		1		0		0
TCGA-CV-6956-11A-01R-2016-07	0.730828		0.794749		0.75		0.75				0.3334
TCGA-BH-A0DZ-11A-22R-A089-07	0.732168		0.723425		0.5		0.5		0		0.3334
TCGA-YB-A89D-11A-11R-A36G-07	0.732723		0.703952		0.5		0.75				0.3334
TCGA-AC-A2FM-11B-32R-A19W-07	0.734229		0.541261		0.5		0.5		0		0.3334
TCGA-IN-7806-11A-01R-2055-13	0.734797		0.634644		0.5		0.75		0		0.3334
TCGA-CV-6938-11A-01R-1915-07	0.737545		0.689311		1		1				0.6667
TCGA-CV-6960-11A-01R-2016-07	0.741427		0.870857		0.75		0.75				0
TCGA-BH-A18U-11A-23R-A12D-07	0.743961		0.845441		0.75		0.5		0		0.6667
TCGA-BT-A20U-11A-11R-A14Y-07	0.746179		0.718492		0.75		0.75		0		0
TCGA-CG-5734-11A-01R-1602-13	0.746252				0.75		0.75		0		0.3334
TCGA-CV-7242-11A-01R-2016-07	0.746782		0.920803		0.5		0.5				0
TCGA-A6-2675-11A-01R-1723-07	0.74754		0.809832		0.5		0.75				0
TCGA-BH-A0DK-11A-13R-A089-07	0.747627		0.662232		0.5		0.5		0		0
TCGA-BH-A18L-11A-42R-A12D-07	0.747868		0.626999		0.75		0.75		0		0.3334
TCGA-CV-6961-11A-01R-1915-07	0.749977		0.641179		0.5		0.5				0
TCGA-HD-8635-11A-01R-2403-07	0.750328		0.619726		0.75		0.25				0.3334
TCGA-BH-A0DH-11A-31R-A089-07	0.751352		0.72398		0.5		0.5		0		0.3334
TCGA-CV-6943-11A-01R-1915-07	0.752619		0.572797		0.75		0.75
TCGA-CG-5722-11A-02R-1602-13	0.752643		0.625287		1		0.75		1		0.6667
TCGA-CG-5721-11A-01R-1602-13	0.753342		0.595021		1		1		0		0.3334
TCGA-A7-A13F-11A-42R-A12P-07	0.75368		0.798198		0.75		0.75		0		0.3334
TCGA-CV-7423-11A-01R-2081-07	0.754293		0.702406		0.5		0.5
TCGA-HU-8238-11A-01R-2343-13	0.754403		0.711863				0.75		0
TCGA-BH-A0H7-11A-13R-A089-07	0.75585		0.52564		0.75		0.25		0		0.6667
TCGA-BH-A1FC-11A-32R-A13Q-07	0.757466		0.696958		0.5		0.25		0		0.3334
TCGA-BR-7717-11A-01R-2055-13	0.757924		0.869629		1		1		0		0.3334
TCGA-CV-7406-11A-01R-2081-07	0.759394		0.571579		0.5		0.5				0
TCGA-CV-7103-11A-01R-2016-07	0.759949		0.801502		1		0.5				0.6667
TCGA-BH-A1F8-11B-21R-A13Q-07	0.760336		0.651536		0.75		1		0		0.6667
TCGA-CV-7097-11A-01R-2016-07	0.760623		0.623524		0.5		0.5
TCGA-CV-7177-11A-01R-2016-07	0.760684		0.842836		0.5		0.5
TCGA-CV-6936-11A-01R-1915-07	0.761082		0.486772		0.5		0.5
TCGA-CV-7438-11A-01R-2132-07	0.762843		0.558761		0.25		0.25
TCGA-BH-A0E0-11A-13R-A089-07	0.765242		0.523879		0.75		0.75		0		1
TCGA-A7-A13E-11A-61R-A12P-07	0.766895		0.627722		0.5		0.5				0.3334
TCGA-CV-7424-11A-01R-2081-07	0.773778		0.750761		1		0.75				0.6667
TCGA-BH-A0DP-11A-12R-A089-07	0.779677		0.634208		0.5		0.75		0		0
TCGA-BR-6453-11A-01R-1802-13	0.780328		0.594201		0.5		0.5		0		0.3334
TCGA-F4-6704-11A-01R-1839-07	0.7811		0.666101		0.75		0.75				0.6667
TCGA-BR-6564-11A-01R-1884-13	0.782474		0.456789		0.75		0.75		0		0.6667
TCGA-H7-A6C4-11A-21R-A466-07	0.785489		0.74577		1		0.5		0		0.6667
TCGA-CV-7238-11A-01R-2016-07	0.786175		0.654732		0.5		0.5				0
TCGA-BR-6458-11A-01R-1802-13	0.787514		0.680416		0.5		0.75		0		0.3334
TCGA-AA-3655-11A-01R-1723-07	0.787827		0.679957		0.5		0.75		0		0
TCGA-AA-3713-11A-01R-1723-07	0.791806		0.760516		1		0.75		1		0
TCGA-BH-A0BZ-11A-61R-A12P-07	0.793905		0.619558		0.75		0.75		0		0.3334
TCGA-BH-A1EV-11A-24R-A137-07	0.794773		0.705689		0.75		0.75		0		0.3334
TCGA-AZ-6603-11A-02R-1839-07	0.796726		0.758768				0.5				0.3334
TCGA-WA-A7GZ-11A-11R-A34R-07	0.80003		0.805915				0.5				0
TCGA-IN-8663-11A-01R-2402-13	0.808375		0.52453		0.5		0.5		0		0.6667
TCGA-CV-7252-11A-01R-2016-07	0.821408		0.528858		1		1				0
TCGA-BR-6454-11A-01R-1802-13	0.822507		0.703012		0.5		0.75		0		0
TCGA-CJ-5681-11A-01R-1541-07	0.823591		0.609539		1		0.75		1
TCGA-CV-7425-11A-01R-2081-07	0.825195		0.564273		0.75		0.75
TCGA-CV-6959-11A-01R-1915-07	0.83331		0.602063		0.75		0.75				0
TCGA-HD-A6HZ-11A-11R-A31N-07	0.863151		0.736942		0.75		0.5				0.3334
TCGA-AA-3489-11A-01R-1839-07	0.86478		0.811919		0.5		0.75		0		0
TCGA-BR-7716-11A-01R-2055-13	0.880578		0.637803		0.5		0.75		0		0.3334
TCGA-BR-6852-11A-01R-1884-13	0.914051		0.775505		0.5		0.75		0		0
TCGA-BR-6802-11A-01R-1884-13	0.937419		0.638502		0.75		0.75		0		0.6667
TCGA-CV-7183-11A-01R-2016-07	0.945594		0.679206		0.5		0.5				0
